# Supplementary material for: Pathway from Exposure to an E-Cigarette Prevention Social Media Campaign to Increased Quitting Intentions: A Randomized Trial Among Young Adult E-Cigarette Users
Source: Int J Environ Res Public Health. 2025 Feb 18;22(2):307. doi: 10.3390/ijerph22020307 (PMC11855058; doi:10.3390/ijerph22020307)
Supplement: Supplementary file 1 [file ijerph-22-00307-s001.zip]

Archive with 1 entries (1 files):
- ijerph-3410718-supplementary.pdf
